# Supplementary material for: Understanding Anti-Obesity Potential of Four Porphyrin Compounds by Investigating Pancreatic Lipase Inhibition
Source: Molecules. 2025 Jun 23;30(13):2701. doi: 10.3390/molecules30132701 (PMC12251151; doi:10.3390/molecules30132701)
Supplement: Supplementary file 1 [file molecules-30-02701-s001.zip]

Archive with 1 entries (1 files):
- molecules-3642698-supplementary.pdf
